# Supplementary material for: Brood-Derived Fat Extracts from Apis mellifera as Sustainable Alternatives to Beeswax in Topical Nanostructured Lipid Carriers
Source: Biology (Basel). 2026 Mar 14;15(6):472. doi: 10.3390/biology15060472 (PMC13023864; doi:10.3390/biology15060472)
Supplement: Supplementary file 1 [file biology-15-00472-s001.zip]

Archive with 1 entries (1 files):
- biology-4180875-supplementary.pdf
